# Supplementary material for: Low oxygen levels as a trigger for enhancement of respiratory metabolism in Saccharomyces cerevisiae
Source: BMC Genomics. 2009 Oct 5;10:461. doi: 10.1186/1471-2164-10-461 (PMC2767370; doi:10.1186/1471-2164-10-461)
Supplement: Additional file 2 — Total soluble protein data. Normalised spot intensities and corresponding standard deviations in cells receiving 0, 0.5, 1.0, 2.8 or 20.9% oxygen. [file 1471-2164-10-461-S2.XLS]

## Sheet: Table_S2_proteomics
		mean normalised spot intensities						standard deviations
ORF	GENE	20.9%	2.8%	1.0%	0.5%	0%		20.9%	2.8%	1.0%	0.5%	0%
YBL015W	ACH1	15.3033	16.1765	16.1712	14.8217	15.4593		0.1413	0.0259	0.1296	0.1149	0.0709
YBL015W	ACH1	12.7616	12.2411	11.8997	7.0407	6.7335		0.1934	0.4981	0.2954	0.1462	0
YLR304C	ACO1	16.6195	17.2996	16.9879	16.3336	16.3203		0.2621	0.1153	0.2328	0.1438	0.1553
YLR304C	ACO1	14.3549	15.0662	14.8473	14.5551	14.5359		0.3165	0.0786	0.0822	0.0412	0.0585
YAL054C	ACS1	13.9269	11.9212	10.7508	11.4702	11.3933		0.287	0.3165	1.1832	0.1898	0.6086
YAL054C	ACS1	12.5174	11.6109	7.1066	7.0407	6.7335		0.2744	0.9057	3.0881	0.1462	0
YFL039C	ACT1	14.4668	14.6407	15.0156	14.5148	15.3169		0.2205	0.0233	0.1934	0.9495	0.3724
YAR015W	ADE1	12.0508	13.2379	12.936	13.1959	13.2598		0.9194	0.1096	0.2112	0.0279	0.2105
YMR120C	ADE17	15.1798	15.7941	15.381	15.8244	15.8304		0.268	0.0002	0.1659	0.0301	0.0693
YGR204W	ADE3	12.5568	12.9334	12.4605	14.2495	14.489		0.4092	0.3648	1.0661	0.4882	0.1695
YGR204W	ADE3	10.7486	11.0864	10.4622	12.6386	12.5353		0.3101	0.4007	0.5726	0.6153	0.1922
YOL086C	ADH1	16.4575	13.4831	13.492	14.3186	12.4005		0.1576	0.8897	0.1894	0.0306	0.2152
YOL086C	ADH1	16.594	18.3945	18.2459	18.9835	19.1729		0.2293	0.1044	0.4379	0.0491	0.1207
YOL086C	ADH1	13.229	14.5272	14.2561	15.3386	15.6344		0.4079	0.1059	0.6009	0.06	0.3945
YMR303C	ADH2	17.7022	14.1231	8.7338	12.9017	13.2075		0.2151	0.1738	3.6323	0.0904	1.2576
YMR303C	ADH2	18.1519	15.3718	11.3387	7.0407	10.4971		0.2025	0.1042	0.4863	0.1462	5.3225
YMR303C	ADH2	14.971	6.0991	5.5485	7.0407	6.7335		0.2684	0.2442	0.0902	0.1462	0
YMR083W	ADH3	14.5755	14.3855	14.3815	15.6863	15.2884		0.5864	0.1091	0.3009	0.0706	0.1998
YDR226W	ADK1	14.8373	14.9514	15.3372	14.3214	14.5879		0.3146	0.3343	0.3225	0.328	0.1876
YJR105W	ADO1	13.0837	13.3126	13.3066	12.8228	12.8776		0.2262	0.1266	0.1259	0.4501	0.0867
YJR105W	ADO1	13.8101	14.4449	14.3419	14.0765	14.1468		0.1381	0.1076	0.1613	0.2885	0.0493
YFL030W	AGX1	12.8688	13.6736	13.7204	7.0407	6.7335		0.2608	0.2746	0.451	0.1462	0
YMR169C	ALD3	9.3431	7.4151	5.5485	7.0407	6.7335		1.3086	1.6168	0.0902	0.1462	0
YOR374W	ALD4	15.5876	14.7778	13.2804	13.6855	13.5148		0.1963	0.1891	0.7332	0.33	0.0965
YOR374W	ALD4	18.8093	18.7156	17.3444	16.8892	17.3372		0.1974	0.099	0.5599	0.0561	0.0611
YPL061W	ALD6	15.9382	15.7286	15.387	15.1405	15.219		0.2384	0.2217	0.2186	0.2054	0.4653
YPL061W	ALD6	14.2761	12.9713	12.7654	12.7425	12.5007		0.5196	0.1453	0.3604	0.228	0.5001
YBR149W	ARA1	12.9507	11.8095	11.1713	8.7574	9.9166		0.1452	0.0129	0.432	2.2815	0.2541
YOL058W	ARG1	12.8243	10.0957	11.3002	11.9423	11.4545		0.3768	0.8082	0.6521	0.0751	0.7951
YOL058W	ARG1	15.4298	15.9207	15.8944	15.3798	15.1278		0.0834	0.0013	0.0802	0.2537	0.3149
YGL148W	ARO2	14.1788	14.4243	14.3937	14.3834	13.6867		0.3392	0.0688	0.2259	0.267	0.0449
YDR035W	ARO3	13.9683	13.4169	13.7598	12.7703	12.9575		0.3185	0.0769	0.197	0.2044	0.3434
YGL202W	ARO8	8.6348	10.068	10.3806	10.8086	10.8936		0.9561	0.3629	0.4948	0.3035	0.407
YMR116C	ASC1	14.4357	14.3287	14.3499	14.9742	14.8899		0.35	0.1555	0.4199	0.444	0.8753
YPR145W	ASN1	11.3805	12.0848	11.9117	13.723	12.7855		0.6706	0.0683	0.3808	0.1115	0.1113
YBL099W	ATP1	15.7566	14.5869	14.7996	13.6972	13.3808		0.4465	0.2366	0.4737	0.0883	0.0765
YBL099W	ATP1	10.874	11.8001	10.5718	7.0407	6.7335		1.2415	0.3114	1.3198	0.1462	0
YBL099W	ATP1	11.0285	11.576	11.3286	11.4437	11.1805		0.6056	0.0517	0.2757	0.0705	0.2669
YJR121W	ATP2	16.4587	17.002	16.8059	16.5466	16.6804		0.4825	0.2517	0.307	0.0859	0.0663
YBR039W	ATP3	14.5437	15.3526	15.4563	13.8346	14.5231		0.1742	0.042	0.4618	0.1313	0.3227
YDR298C	ATP5	13.3749	14.9465	15.0586	13.0457	13.5618		1.197	0.3158	0.1878	0.1688	0.178
YKL016C	ATP7	14.3894	14.9067	15.3019	13.2618	13.506		0.3156	0.001	0.6053	0.5991	0.6879
YHR208W	BAT1	14.5266	14.6754	14.438	14.6514	14.5868		0.2396	0.116	0.2426	0.1113	0.5344
YER177W	BMH1	14.3308	14.3869	14.7146	14.9532	15.1799		0.3878	0.379	0.3099	0.0683	0.1482
YLR438W	CAR2	12.6346	11.7398	11.9153	11.8559	11.894		0.2108	0.0752	0.174	0.1936	0.0792
YLR215C	CDC123	11.5573	6.0991	5.5485	7.0407	6.7335		1.2356	0.2442	0.0902	0.1462	0
YNR001C	CTT1	12.8471	6.0991	6.6332	7.0407	6.7335		0.5454	0.2442	2.1418	0.1462	0
YBL045C	COR1	15.4918	16.078	16.0364	15.892	16.11		0.2832	0.2622	0.2765	0.1529	0.0351
YDR304C	CPR5	13.1051	13.8249	13.917	13.098	12.9698		0.1732	0.1034	0.3693	0.1138	0.2061
YML054C	CYB2	15.2735	15.0931	14.5113	12.0118	12.0584		0.2603	0.0086	0.1614	0.4945	0.0988
YML054C	CYB2	12.3074	11.7592	11.2709	7.0407	6.7335		0.069	0.2055	0.3961	0.1462	0
YAL012W	CYS3	14.7922	14.7712	14.869	15.5687	15.0357		0.1781	0.049	0.0752	0.0827	0.1505
YGR155W	CYS4	16.0792	14.4146	14.221	15.7652	15.5416		0.2058	0.3206	0.465	0.103	0.1074
YGR155W	CYS4	11.4665	10.3499	11.6799	7.0407	6.7335		0.4416	0.4658	0.3231	0.1462	0
YGR155W	CYS4	11.9307	12.3131	12.7797	13.1026	12.9429		0.2744	1.2097	0.0816	0.1161	0.1611
YML070W	DAK1	12.3314	12.8528	12.6495	13.3194	13.2187		0.8625	0.3622	0.1466	0.25	0.3368
YOR204W	DED1	11.1623	12.2361	12.141	12.5152	12.5676		0.491	0.0791	0.2497	0.0057	0.071
YDL174C	DLD1	11.6653	11.6363	10.2319	12.2535	12.3753		0.2365	0.0287	0.3739	0.1111	0.0432
YEL071W	DLD3	10.3623	11.1106	11.0424	14.1113	13.7138		1.152	0.2003	0.3314	0.1652	0.6087
YEL071W	DLD3	14.3565	14.7751	14.9419	14.5814	14.1817		0.1156	0.0902	0.1711	0.0584	0.0678
YHR068W	DYS1	12.9912	13.6067	14.2608	14.1826	14.5291		0.5197	0.4786	0.0846	0.0607	0.106
YAL003W	EFB1	15.9923	16.0648	16.1502	15.8416	15.6131		0.3234	0.2183	0.2378	0.0105	0.308
YDR385W	EFT2	13.9779	13.4862	14.4356	14.8862	15.3871		0.2625	1.4419	0.5955	0.2588	0.4391
YGR254W	ENO1	17.8158	17.3263	17.8698	17.6891	17.9049		0.172	0.0019	0.0745	0.0882	0.0694
YGR254W	ENO1	13.7848	12.0341	12.8645	12.5394	12.9522		1.0392	0.0816	0.4811	0.0739	0.1562
YGR254W	ENO1	14.1938	13.5459	14.2986	14.5673	14.8908		0.1546	0.0588	0.207	0.0187	0.0995
YGR254W	ENO1	13.1852	12.7853	13.2259	14.0925	13.6572		0.2631	0.1124	0.3116	0.1225	0.3048
YGR254W	ENO1	13.5428	12.487	13.0907	11.0247	11.1436		0.3438	0.0816	0.193	0.2092	0.1216
YGR254W	ENO1	12.1589	8.1721	12.0699	13.5177	13.7746		0.1717	3.1759	0.3595	0.1155	0.1889
YHR174W	ENO2	17.9194	17.8622	17.6645	18.5937	18.4254		0.096	0.0896	0.245	0.0968	0.0389
YHR174W	ENO2	13.171	13.3168	13.5499	14.2171	13.9755		0.2138	0.6476	0.3124	0.0492	0.2001
YHR174W	ENO2	13.389	13.2214	13.0029	15.0067	14.3849		0.2998	0.0359	0.2931	0.195	0.2006
YHR174W	ENO2	12.6415	12.8463	12.8585	12.331	11.8359		0.8397	0.0874	0.2576	0.0432	0.2804
YML126C	ERG13	14.614	14.7982	14.9132	15.0815	15.0906		0.2612	0.0377	0.2735	0.2081	0.1857
YML008C	ERG6	13.999	13.3271	12.8505	14.7035	14.3481		0.3067	0.1645	0.2587	0.0737	0.5032
YMR220W	ERG8	11.5852	11.7482	10.8418	11.6219	11.2548		0.138	0.1936	0.244	0.3605	0.1481
YBR026C	ETR1	14.5487	13.774	14.2151	11.9087	12.2336		0.0909	1.0684	0.2492	0.1434	0.4252
YER015W	FAA2	10.7122	6.0991	7.6618	7.0407	6.7335		0.817	0.2442	0.472	0.1462	0
YER015W	FAA2	11.536	11.2847	10.3602	7.0407	6.7335		0.3496	0.7332	0.5196	0.1462	0
YKL060C	FBA1	15.5731	15.0815	14.4723	15.3611	15.0396		0.1909	0.1547	0.5178	0.2405	0.164
YKL060C	FBA1	13.191	6.0991	5.5485	7.0407	6.7335		0.1462	0.2442	0.0902	0.1462	0
YOR388C	FDH1	13.5573	13.051	12.9099	12.8302	13.1883		0.1627	0.0299	0.4098	0.5588	0.29
YHR049W	FSH1	11.5761	11.7176	12.5068	12.2939	11.9697		0.3745	0.107	0.461	0.2134	0.5562
YPL262W	FUM1	14.9816	14.8738	14.622	13.5569	13.4671		0.0186	0.0272	0.0971	0.1537	0.1467
YHR128W	FUR1	11.8226	12.7515	12.8281	11.8678	11.7588		0.1664	0.0625	0.3124	0.033	0.2067
YOR120W	GCY1	14.4221	13.9538	13.3703	12.1313	10.537		0.4316	0.1004	0.4266	1.2434	1.2875
YOR375C	GDH1	15.5868	15.6631	15.8317	13.6989	15.4932		0.2411	0.0868	0.1163	0.0514	0.5586
YOR375C	GDH1	15.1973	16.1831	16.2309	16.9912	16.5517		0.6002	0.3171	0.3937	0.3384	0.8911
YAL062W	GDH3	8.9476	11.9487	12.2544	7.0407	6.7335		1.955	0.2174	0.5268	0.1462	0
YCL040W	GLK1	10.6051	11.7166	11.4891	11.9753	11.238		0.3148	0.268	0.3982	0.0116	0.5736
YDL022W	GPD1	12.4536	12.4486	12.634	11.7266	12.0508		0.5466	0.4418	0.5407	0.1121	0.1154
YKL152C	GPM1	17.9732	17.7883	17.9025	17.9301	17.9676		0.1879	0.1868	0.5519	0.174	0.3443
YKL152C	GPM1	13.4852	6.0991	5.5485	7.0407	6.7335		0.505	0.2442	0.0902	0.1462	0
YKL152C	GPM1	13.6806	16.5237	16.4786	16.1377	14.3435		1.4413	0.1231	0.2453	0.1042	0.639
YBR121C	GRS1	12.1128	12.3264	12.3945	12.8856	12.7196		0.1875	0.821	0.1063	0.037	0.2594
YLR293C	GSP1	13.0912	13.4883	13.4486	14.002	14.282		0.1306	0.297	0.2697	0.0826	0.1816
YMR217W	GUA1	12.5805	12.8415	12.8609	13.2316	13.1893		0.3677	0.1191	0.2641	0.0927	0.1733
YDR454C	GUK1	12.9941	13.086	13.2888	12.6582	12.656		0.2114	0.4715	0.4588	0.4908	0.5606
YIL155C	GUT2	14.6117	15.1324	15.1494	13.715	13.5612		0.5192	0.3352	0.3911	0.7848	0.0073
YLR192C	HCR1	12.1129	12.9532	12.9335	12.2683	11.7735		0.257	0.0169	0.5126	0.2645	0.4933
YDR044W	HEM13	12.6351	13.479	13.2111	17.0838	16.5572		0.4872	0.085	0.3952	0.0381	0.2143
YCL030C	HIS4	12.2174	12.6919	13.6405	14.5048	14.5182		0.3782	0.0513	0.4154	0.1785	0.3344
YDR158W	HOM2	13.8757	13.8087	14.0366	13.7815	14.1064		0.1838	0.0914	0.3411	0.0961	0.2621
YBR133C	HSL7	14.9661	14.9168	14.8348	15.1601	14.971		0.3999	0.0812	0.1718	0.183	0.0665
YLL026W	HSP104	13.8236	12.9451	13.7596	13.3704	13.8257		0.3272	0.0905	1.0009	0.3448	0.0319
YLL026W	HSP104	14.0641	12.423	13.5664	12.6789	13.1048		0.4887	0.9855	0.648	0.3224	0.5445
YBR072W	HSP26	19.2314	18.0517	18.7463	12.9183	15.3081		0.3876	0.243	0.4286	0.3526	2.0413
YBR072W	HSP26	15.0798	12.6488	13.6067	7.0407	6.7335		0.6487	0.3909	0.8077	0.1462	0
YBR072W	HSP26	16.5902	14.4378	15.9691	13.2246	13.3905		1.0209	0.1429	0.4534	0.0053	0.1397
YPR033C	HTS1	11.9101	12.5506	12.3367	13.2876	13.0624		0.3186	0.0761	0.3193	0.0695	0.1664
YFR053C	HXK1	13.6249	15.8338	16.2084	15.9382	16.664		0.8925	0.0026	0.4871	0.308	0.1144
YFR053C	HXK1	14.1875	14.9554	14.5968	15.6689	15.8033		0.1355	0.0803	0.2665	0.7238	0.1337
YER065C	ICL1	13.6429	10.8894	7.0528	7.0407	6.7335		0.3628	0.1113	1.8708	0.1462	0
YNL037C	IDH1	15.5783	16.3582	16.1316	15.4822	15.3339		0.2564	0.2618	0.4296	0.2342	0.2371
YOR136W	IDH2	14.5686	15.543	15.1918	14.4509	14.4399		0.2359	0.0813	0.1763	0.0558	0.2494
YDL066W	IDP1	13.0614	13.7688	13.1994	14.1709	14.1619		0.541	0.0741	0.285	0.2252	0.1984
YLR174W	IDP2	12.6348	6.0991	5.5485	7.0407	6.7335		0.7589	0.2442	0.0902	0.1462	0
YMR108W	ILV2	14.6226	14.9474	15.1302	14.2305	14.1759		0.2802	0.0457	0.0997	0.0462	0.299
YMR108W	ILV2	12.8534	14.0093	13.3571	13.9555	13.9181		0.3378	0.1237	0.1756	0.0958	0.3041
YLR355C	ILV5	17.8758	17.8639	17.8522	18.3869	18.3879		0.0858	0.0798	0.1802	0.0498	0.02
YJL153C	INO1	10.9211	13.1394	12.928	7.0407	11.6037		0.7733	0.2367	0.1441	0.1462	0.07
YBR011C	IPP1	16.2436	16.336	16.4493	16.1847	15.9879		0.2818	0.0226	0.2513	0.153	0.0036
YPL145C	KES1	9.8264	11.5699	10.9455	11.9606	12.0283		0.2516	0.3268	0.2715	0.1124	0.2202
YGL009C	LEU1	13.6138	13.7681	13.3449	13.0826	13.2374		0.6582	0.0371	0.2604	0.0025	0.2162
YCL018W	LEU2	14.5604	14.6869	14.7527	14.9757	15.1319		0.1418	0.0413	0.2749	0.0682	0.0261
YFL018C	LPD1	15.7189	16.1822	16.0622	15.8444	15.8066		0.3739	0.0804	0.1086	0.0386	0.2803
YFL018C	LPD1	12.5921	13.1704	13.0159	12.7629	11.9112		0.4308	0.3764	0.2904	0.0122	0.5238
YOR142W	LSC1	15.2051	15.0588	14.7745	13.7807	13.8731		0.1129	0.0596	0.1373	0.1266	0.0979
YGR244C	LSC2	13.8868	14.18	13.8004	13.548	13.548		0.0587	0.068	0.2069	0.2037	0.0523
YIR034C	LYS1	13.5492	13.5943	13.4138	12.489	12.8517		0.3787	0.0041	0.4237	0.0363	0.2007
YDL131W	LYS21	11.0268	9.6952	8.3357	11.6156	11.5051		0.3059	0.7174	1.1929	0.027	0.6143
YDL131W	LYS21	10.5943	11.2341	11.1655	12.5629	12.3571		0.4293	0.1601	0.5712	0.0847	0.8715
YNR050C	LYS9	15.3449	15.0781	14.8538	14.1268	14.1873		0.1999	0.178	0.2115	0.1678	0.1246
YKL029C	MAE1	13.8233	13.9649	13.9229	14.5352	14.6571		0.1406	0.4137	0.1035	0.0092	0.1629
YHR024C	MAS2	10.8196	11.3014	11.0012	11.71	11.4261		0.1275	0.1235	0.3007	0.2765	0.0438
YKL150W	MCR1	14.7353	15.8644	16.2025	14.6329	14.2802		0.457	0.0456	0.1973	0.0795	0.5017
YKL150W	MCR1	13.7795	13.8906	14.075	12.3156	12.2355		0.1613	0.2589	0.594	0.3645	0.7019
YOL126C	MDH2	15.5073	16.4309	16.4963	15.2652	15.2794		0.1243	0.0184	0.3402	0.0141	0.5249
YLR303W	MET17	17.0372	17.3066	17.3705	17.9411	17.7622		0.0998	0.2232	0.1354	0.0477	0.1318
YLR303W	MET17	8.3488	6.0991	10.9237	10.6335	10.2741		0.7312	0.2442	0.5756	0.2654	1.3294
YLR303W	MET17	13.7187	13.8825	13.7844	15.0117	14.3622		0.0749	0.112	0.3463	0.1957	0.2142
YER091C	MET6	16.8767	16.7643	16.8103	17.4803	17.1681		0.3714	0.1553	0.294	0.0931	0.1144
YER091C	MET6	13.2832	13.5422	13.034	14.7108	14.0496		0.5018	0.3061	0.6615	0.0294	0.3063
YER091C	MET6	13.9863	13.9978	14.0272	14.8259	14.4108		0.3785	0.026	0.2347	0.0027	0.1991
YER091C	MET6	10.5583	11.1266	10.8512	12.212	11.5471		0.4901	0.1065	0.1795	0.14	0.1565
YLR017W	MEU1	10.0233	11.6527	11.7329	10.9545	10.4973		0.843	0.1589	0.4574	0.2874	0.1418
YNL117W	MLS1	13.6678	13.147	12.0163	12.8159	12.6024		0.2484	0.3778	0.2234	0.5459	0.4371
YJL066C	MPM1	11.4118	12.0616	12.2954	11.0249	10.7937		0.4239	0.1558	0.4642	0.5299	0.4849
YKL142W	MRP8	13.8057	13.4374	13.5191	13.036	12.8079		0.2474	0.2908	0.2951	0.0637	0.2673
YER042W	MXR1	13.602	13.1851	13.3313	12.2423	12.5477		0.2884	0.3097	0.4793	0.4988	0.395
YGL221C	NIF3	11.3145	11.6292	11.4016	10.9837	10.6775		0.1747	0.2286	0.2299	0.0469	0.2899
YIL136W	OM45	15.6858	14.8912	14.9964	11.9441	12.3144		0.4691	0.2106	0.4948	0.022	0.6316
YIL136W	OM45	13.4675	12.7649	12.9035	7.0407	6.7335		0.3422	0.006	0.3675	0.1462	0
YER165W	PAB1	11.8262	13.2485	13.2453	13.6211	13.4708		0.3616	0.5907	0.094	0.2167	0.1216
YER165W	PAB1	14.6188	14.2558	13.9581	14.171	14.1317		0.155	0.4195	0.246	0.0584	0.1073
YLR044C	PDC1	16.7249	16.4533	16.1964	16.8676	17.1394		0.5159	0.2548	0.3266	0.2437	0.4415
YPR002W	PDH1	13.281	12.9497	9.7712	12.3478	11.5377		0.3188	0.3614	1.2884	0.8355	0.5651
YCR012W	PGK1	15.67	16.546	16.3163	16.5609	16.5255		0.4552	0.0832	0.4212	0.0834	0.4045
YNL055C	POR1	17.0415	17.9092	18.0626	17.3551	17.0494		0.0689	0.0891	0.097	0.0056	0.1657
YNL055C	POR1	13.7386	14.3974	14.7189	14.1658	13.8636		0.2767	0.0778	0.1313	0.3137	0.0877
YIL160C	POT1	13.3766	9.1364	11.733	7.0407	6.7335		0.1098	4.5396	1.3264	0.1462	0
YDR032C	PST2	15.3074	15.1739	15.2937	14.6426	14.6483		0.1527	0.0502	0.0948	0.204	0.2762
YPR191W	QCR2	15.8956	16.4955	16.4385	15.0427	15.1779		0.1475	0.127	0.0846	0.1168	0.2748
YIL053W	RHR2	11.1867	11.4167	11.8173	14.3737	14.4366		0.3073	0.0797	0.1158	0.1035	0.2242
YEL024W	RIP1	14.2767	15.3845	15.3739	13.1277	13.8347		0.3017	0.3103	0.3261	0.1321	0.6649
YOR095C	RKI1	8.2178	10.3161	9.1034	7.0407	6.7335		1.3219	0.2256	0.8549	0.1462	0
YPR110C	RPC5	12.4908	12.5988	12.6399	12.8036	12.6241		0.1907	0.0905	0.197	0.0626	0.1351
YHR200W	RPN10	12.0946	12.0872	12.0646	11.4124	11.5518		0.2927	0.2818	0.2577	0.3995	0.1375
YJR123W	RPS5	15.6904	15.4892	15.4518	15.5981	15.6752		0.1582	0.0829	0.1417	0.1139	0.0593
YDR502C	SAM2	12.2738	13.1395	13.1777	14.1403	13.4948		0.5339	0.0111	0.0942	0.1942	0.108
YDR502C	SAM2	16.3919	16.9891	17.0154	17.5452	17.0155		0.2041	0.0817	0.1899	0.2675	0.1564
YGL011C	SCL1	12.1643	12.2432	12.0122	12.7347	12.8887		0.3446	0.0746	0.5345	0.0775	0.0243
YKL148C	SDH1	11.9265	12.9962	12.9675	12.4668	12.532		0.2117	0.1316	0.1949	0.1117	0.3789
YFL045C	SEC53	13.2259	13.4775	13.6393	13.4269	12.7955		0.0665	0.035	0.092	0.0907	0.4
YOR184W	SER1	13.3176	13.727	13.5012	14.2189	14.2599		0.168	0.0169	0.1267	0.0098	0.1525
YOR007C	SGT2	14.4812	13.0617	13.6455	12.9857	13.3153		0.1	0.9411	0.2162	0.2222	0.0082
YBR263W	SHM1	13.3318	13.203	12.7171	13.0684	12.8847		0.1001	0.4217	0.9716	0.3032	0.3536
YNL007C	SIS1	12.2455	12.7731	12.5563	12.0113	12.047		0.3751	0.147	1.2792	0.3333	0.7866
YMR095C	SNO1	14.9964	14.4118	14.0592	13.2703	13.0786		0.476	0.1446	0.761	0.8637	0.5234
YHR008C	SOD2	15.5459	15.7712	16.0409	12.7351	13.1639		0.1848	0.0424	0.183	0.0558	0.4445
YDL229W	SSB1	15.2347	15.5772	15.5093	15.6774	15.7152		0.27	0.0733	0.1188	0.0053	0.4035
YDL229W	SSB1	15.3464	15.6128	15.4003	15.89	15.5221		0.4143	0.0364	0.1463	0.2118	0.345
YJR045C	SSC1	17.5036	17.2093	17.6705	16.8332	17.5046		0.1173	0.553	0.1765	0.0136	0.0253
YJR045C	SSC1	15.1693	6.0991	5.5485	7.0407	6.7335		0.469	0.2442	0.0902	0.1462	0
YPL106C	SSE1	12.9836	12.7225	12.5456	13.0193	12.8702		0.0255	0.0663	0.0351	0.2303	0.1313
YPL106C	SSE1	16.0389	15.52	15.5377	15.3788	15.6837		0.0992	0.0045	0.0267	0.0724	0.1189
YOR027W	STI1	13.757	12.9559	12.9457	11.9275	12.2955		1.0166	0.0809	0.3409	0.0052	0.112
YOR027W	STI1	14.5227	13.9473	14.3412	13.7161	13.8164		0.3284	0.1443	0.2939	0.194	0.1325
YOR027W	STI1	12.0085	7.5117	9.4977	10.0881	10.1585		0.4169	1.7533	0.8147	0.1639	0.1471
YOR027W	STI1	9.7395	6.0991	9.2088	7.0407	6.7335		3.2402	0.2442	1.4765	0.1462	0
YBR118W	TEF2	18.1329	18.8342	18.7247	18.4425	18.7614		0.3134	0.0249	0.2087	0.2002	0.0685
YDL185W	TFP1	14.8123	14.8448	14.9787	15.409	15.4354		0.2309	0.0842	0.4083	0.1683	0.0971
YLR178C	TFS1	14.2474	13.1138	13.6699	12.4389	12.5531		0.4966	0.152	0.1716	0.0343	0.6304
YPR163C	TIF3	13.4811	11.694	13.2716	12.2909	12.6466		0.3207	2.5506	1.0547	0.6754	0.0507
YBR117C	TKL2	12.3868	8.2992	9.3487	7.0407	6.7335		0.4105	0.6842	1.0155	0.1462	0
YMR203W	TOM40	13.6122	14.0513	14.084	13.8709	13.6902		0.1703	0.0403	0.2297	0.0769	0.1351
YDR050C	TPI1	12.37	13.2655	13.4322	12.9647	12.7372		0.5309	0.1754	0.1507	0.1018	0.1076
YDR353W	TRR1	12.7085	13.0308	12.7447	13.7689	13.2533		0.1676	0.0236	0.2071	0.0602	0.0026
YML028W	TSA1	15.1957	15.1674	15.3374	14.151	14.5267		0.1107	0.087	0.2352	0.28	0.456
YFL037W	TUB2	13.4485	13.3513	13.077	13.5033	13.812		0.3778	0.0904	0.3472	0.3217	0.3682
YOR187W	TUF1	13.5436	14.0978	14.1977	13.7089	13.573		0.2135	0.0434	0.2443	0.0445	0.0071
YDR177W	UBC1	13.0188	13.6907	13.8219	13.1251	12.8984		0.3261	0.1858	0.2719	0.2705	0.3898
YGR019W	UGA1	12.1732	12.2188	12.4344	12.8473	12.977		0.2235	0.0028	0.4545	0.0021	0.3137
YBR127C	VMA2	13.5218	13.7864	13.9224	14.6113	14.6032		0.2568	0.0275	0.3197	0.0439	0.1872
YOR230W	WTM1	14.872	14.5969	14.9326	15.6414	15.6704		0.1117	0.0288	0.2262	0.0384	0.0469
YDL124W	NA	14.3498	13.5805	12.8563	13.8043	13.9015		0.2469	0.2228	0.2814	0.0302	0.2131
YEL047C	NA	11.9456	12.2885	11.7696	13.7328	13.8138		0.2005	0.0107	0.2526	0.1046	0.0738
YER156C	NA	11.0785	11.4996	10.8519	10.426	10.2733		0.5768	0.245	0.6043	0.3453	0.5749
YHL021C	NA	13.1912	13.0023	13.3737	13.7774	13.6173		0.1453	0.0248	0.2608	0.1888	0.1372
YJR056C	NA	6.6904	10.0211	8.9866	11.6605	11.5602		1.9177	0.2081	0.9904	0.0222	0.005
YKL056C	NA	15.3302	15.6274	15.6437	15.1371	15.004		0.1855	0.228	0.1958	0.0372	0.0606
YMR226C	NA	13.1934	13.6485	13.5504	13.0235	12.6874		0.1697	0.0726	0.4123	0.0719	0.177
